# Supplementary material for: Overexpression of Abscisic Acid Biosynthesis Gene OsNCED3 Enhances Survival Rate and Tolerance to Alkaline Stress in Rice Seedlings
Source: Plants (Basel). 2024 Jun 20;13(12):1713. doi: 10.3390/plants13121713 (PMC11207436; doi:10.3390/plants13121713)
Supplement: Supplementary file 1 [file plants-13-01713-s001.zip]

Archive with 1 entries (1 files):
- plants-3054584-supplementary.pdf
